# Supplementary material for: Bioactive Diterpenes from the Brazilian Native Plant (Moquiniastrum pulchrum) and Their Application in Weed Control
Source: Molecules. 2021 Jul 30;26(15):4632. doi: 10.3390/molecules26154632 (PMC8348793; doi:10.3390/molecules26154632)
Supplement: Supplementary file 1 [file molecules-26-04632-s001.zip]

Archive with 1 entries (1 files):
- molecules-1307872-supplementary.pdf
